# Supplementary material for: Neurodevelopmental Phenotypes and Brain Anomalies in Individuals With Heterozygous SEMA6A Variants
Source: Clin Genet. 2026 Jun 23;110(3):325–35. doi: 10.1111/cge.70197 (PMC13432063; doi:10.1111/cge.70197)
Supplement: Supplementary file 1 — Table S1: Molecular and clinical data. [file CGE-110-325-s001.xlsx]

## Sheet: Sheet1
Supplemental Table S1: Molecular and clinical data
Subject (DECIPHER #)	S1 (275458)	S2 (372234)	S3 (411553)	S4a (294056)	S5	S6	S7b	S8c	S9					S10	S11	Subject (DECIPHER #)
Age	3 y	9 y	7 y	13 y	21 y	5 y	17 y	14 y	16 y					4.5 y	11 y	Age
Ancestry or Ethnicity	?	English	?	White	African American	European, Métis, French-Canadian	?	Irish, Italian, White	German, Western European, Saudi Arabian					?	Dutch, Turkish, Surinamese	Ancestry or Ethnicity
Sex	M	F	F	F	M	M	M	M	M					M	M	Sex
Genomic variant (GRCh38) [NC_000005.10] (Size)	g.115221988-116468765del (1.25 Mb)	g.115696515-116638031del (942 kb)	g.116216037-116668476del (452 kb)	g.116172632-116468765del (296 kb)	g.116226979-116489332del (262 kb)	g.116497375A>C	g.116478715G>C	g.116447605_116447608dup	g.116467748C>T					g.116488947C>G	g.116447710A>C	Genomic variant (GRCh38) [NC_000005.10] (Size)
Sequence change [NM_020796.5]	N/A	N/A	N/A	N/A	N/A	c.231T>G	c.1254C>G	c.2098_2101dup	c.1730-1G>A					c.596G>C	c.1996T>G	Sequence change [NM_020796.5]
Genes Affected (pLI score gnomAD v4.1.1) or Protein Variant	PGGT1B (0), CCDC112 (0), FEM1C (0.42), TICAM2 (0), TMED7 (0.77), CDO1 (0), ATG12 (0), AP3S1 (0.01), LVRN (0), ARL14EPL (0), COMMD10 (0), SEMA6A (1)	CDO1 (0), ATG12 (0), AP3S1 (0.01), LVRN (0), ARL14EPL (0), COMMD10 (0), SEMA6A (1)	COMMD10 (0), SEMA6A (1)	COMMD10 (0), SEMA6A (1)	COMMD10 (0), SEMA6A (1)	p.(Tyr77*)	p.(Tyr418*)	p.(Ser701Lysfs*45)	p.(?)					p.(Arg199Pro)	p.(Ser666Ala)	Genes Affected (pLI score gnomAD v4.1.0) or Protein Variant
Inheritance	Non-maternal	Unknown	Unknown	Maternal	Maternal	De novo	Maternal	Paternal	Maternal					De novo	De novo	Inheritance
Allele frequency in gnomAD, homozygotes	N/A	N/A	N/A	N/A	N/A	Absent in controls	Absent in controls	Absent in controls	Absent in controls					Absent in controls	Absent in controls	Allele frequency in gnomAD, homozygotes
MutationTaster	N/A	N/A	N/A	N/A	N/A	Disease causing	Disease causing	Disease causing	Disease causing					Disease causing	Disease causing	MutationTaster
CADD	N/A	N/A	N/A	N/A	N/A	41	38	N/A	32					33	25	CADD
AlphaMissense	N/A	N/A	N/A	N/A	N/A	N/A	N/A	N/A	N/A					1	0.16	Alpha Missense
ACMG (VUS subdivision)	VUS	VUS	VUS	VUS	VUS	Likely pathogenic	VUSP	VUSP	VUSP	LOF		Total		VUSP	VUSN	ACMG (VUS subdivision)
ACMG Criteria	1A, 2H , 3A, 4C, 5G (0.3)	1A, 2H , 3A, 4C, 5G (0.3)	1A, 2H , 3A, 4C, 5G (0.3)	1A, 2H , 3A, 4C, 5C (0.15)	1A, 2H , 3A, 4C, 5C (0.15)	PVS1, PS2, PM2	PVS1, PM2	PVS1, PM2	PVS1_supporting, PM2	Number affected	LOF Percentage	Number Affected	All Percentage	PS2, PM2, PP3	PS2, PM2	ACMG Criteria
Neurodevelopmental	+	+	+	+	+	+	+	+	+	9	1	11	1	+	+	Neurodevelopmental
Intellectual disability		+					+	+		3	0.333333	4	0.363636		+	Intellectual disability
Developmental delay	+	+	+	+	+	+	+	+	+	9	1	11	1	+	+	Developmental delay
Autism spectrum disorder		+								1	0.111111	3	0.272727	+	+	Autism spectrum disorder
Behavioral Abnormalities	+	+	+	+	+	+	+			7	0.777778	8	0.727273		+	Behavioral Abnormalities
Autistic behaviors						+				1	0.111111	1	0.0909091			Autistic behaviors
Acting out					+		+			2	0.222222	2	0.181818			Acting out
Aggressiveness							+			1	0.111111	1	0.0909091			Aggressiveness
Disharmonic behavior	+									1	0.111111	1	0.0909091			Disharmonic behavior
Excessive eating				+			+			2	0.222222	2	0.181818			Excessive eating
Hyperactive										0	0	1	0.0909091		+	Hyperactive
Oppositional defiant disorder		+	+				+			3	0.333333	3	0.272727			Oppositional defiant disorder
Reclusive							+			1	0.111111	1	0.0909091			Reclusive
Tantrums				+	+					2	0.222222	2	0.181818			Tantrums
Attention Disorders		+	+		+		+		+	5	0.555556	5	0.454545			Attention Disorders
ADHD		+	+		+				+	4	0.444444	4	0.363636			ADHD
Attention Issues							+			1	0.111111	1	0.0909091			Attention Issues
Hypotonia			+			+		+		3	0.333333	4	0.363636	+		Hypotonia
Hypotonia						+		+		2	0.222222	3	0.272727	+		Hypotonia
Hypotonia global neonatal			+							1	0.111111	1	0.0909091			Hypotonia global neonatal
Other Mental Health/Neurologic		+	+		+		+	+		5	0.555556	6	0.545455		+	Other Mental Health/Neurologic
Anxiety		+					+			2	0.222222	2	0.181818			Anxiety
Bipolar disorder					+					1	0.111111	1	0.0909091			Bipolar disorder
Depression					+					1	0.111111	1	0.0909091			Depression
Developmental regression										0	0	1	0.0909091		+	Developmental regression
Emotional dysregulation		+					+			2	0.222222	2	0.181818			Emotional dysregulation
Fine motor difficulty			+							1	0.111111	1	0.0909091			Fine motor difficulty
Flat affect					+					1	0.111111	1	0.0909091			Flat affect
Hyperreflexia								+		1	0.111111	1	0.0909091			Hyperreflexia
Mood Swings					+					1	0.111111	1	0.0909091			Mood Swings
Sleeping difficulties										0	0	1	0.0909091		+	Sleeping difficulties
Vestibular challenges			+							1	0.111111	1	0.0909091			Vestibular challenges
Brain MRI	N/D	N/D	+			+	N/D	+	N/D	3	0.6	3	0.5	N/D		Brain MRI
Dysplastic corpus callosum	N/D	N/D				+	N/D	+	N/D	2	0.4	2	0.333333	N/D		Dysplastic corpus callosum
Dysplastic posterior bodies of the ventricles	N/D	N/D					N/D	+	N/D	1	0.2	1	0.166667	N/D		Dysplastic posterior bodies of the ventricles
Ectopic posterior pituitary	N/D	N/D				+	N/D		N/D	1	0.2	1	0.166667	N/D		Ectopic posterior pituitary
Hypoplastic anterior pituitary	N/D	N/D				+	N/D		N/D	1	0.2	1	0.166667	N/D		Hypoplastic anterior pituitary
Superior vermis dysplasia	N/D	N/D	+				N/D		N/D	1	0.2	1	0.166667	N/D		Superior vermis dysplasia
White matter signal alterations	N/D	N/D					N/D	+	N/D	1	0.2	1	0.166667	N/D		White matter signal alterations
Eye/Vision			+			+	+	+		4	0.444444	4	0.363636			Eye/Vision
Astigmatism								+		1	0.111111	1	0.0909091			Astigmatism
Esotropia								+		1	0.111111	1	0.0909091			Esotropia
Hyperopia							+			1	0.111111	1	0.0909091			Hyperopia
Nystagmus								+		1	0.111111	1	0.0909091			Nystagmus
Strabismus			+			+	+			3	0.333333	3	0.272727			Strabismus
Ears/Hearing									+	1	0.111111	2	0.181818		+	Ears/Hearing
Pressure equalization tube placement										0	0	2	0.181818	+	+	Pressure equalization tube placement
Unilateral conductive hearing loss									+	1	0.111111	1	0.0909091			Unilateral conductive hearing loss
Dental/Palate								+	+	2	0.222222	2	0.181818			Dental/Palate
Bifid uvula									+	1	0.111111	1	0.0909091			Bifid uvula
Delayed tooth eruption						+				1	0.111111	1	0.0909091			Delayed tooth eruption
Drooling								+		1	0.111111	1	0.0909091			Drooling
Submucous cleft palate								+	+	2	0.222222	2	0.181818			Submucous cleft palate
Snoring								+		1	0.111111	1	0.0909091			Snoring
Tonsillar hypertrophy								+		1	0.111111	1	0.0909091			Tonsillar hypertrophy
Cardiac									+	1	0.111111	1	0.0909091			Cardiac
Dilated cardiomyopathy									+	1	0.111111	1	0.0909091			Dilated cardiomyopathy
Heart transplant									+	1	0.111111	1	0.0909091			Heart transplant
Gastrointestinal							+	+	+	3	0.333333	4	0.363636		+	Gastrointestinal
Abdominal pain										0	0	1	0.0909091		+	Abdominal pain
Choking concern								+		1	0.111111	1	0.0909091			Choking concern
Constipation									+	1	0.111111	2	0.181818		+	Constipation
Diarrhea									+	1	0.111111	1	0.0909091			Diarrhea
Gastrostomy tube									+	1	0.111111	1	0.0909091			Gastrostomy tube
Gastroesophageal reflux disease (GERD)								+		1	0.111111	1	0.0909091			Gastroesophageal reflux disease (GERD)
Gluten free diet										0	0	1	0.0909091		+	Gluten free diet
Oral Aversions									+	1	0.111111	1	0.0909091			Oral Aversions
Tachyphagia							+			1	0.111111	1	0.0909091			Tachyphagia
Genitourinary				+			+			2	0.222222	2	0.181818			Genitourinary
Cryptorchidism		N/A	N/A	N/A			+			1	0.166667	1	0.125			Cryptorchidism
Urine leakage (incontinence)				+						1	0.111111	1	0.0909091			Urine leakage (incontinence)
Skeletal				+				+		2	0.222222	2	0.181818			Skeletal
Hyperlordosis				+						1	0.111111	1	0.0909091			Hyperlordosis
Scoliosis								+		1	0.111111	1	0.0909091			Scoliosis
Dermatologic					+	+		+	+	4	0.444444	4	0.363636			Dermatologic
Alopecia								+		1	0.111111	1	0.0909091			Alopecia
Café-au-lait spots									+	1	0.111111	1	0.0909091			Café-au-lait spotes
Doughy skin						+				1	0.111111	1	0.0909091			Doughy skin
Eczema								+		1	0.111111	1	0.0909091			Eczema
Moles									+	1	0.111111	1	0.0909091			Moles
Endocrine						+				1	0.111111	2	0.181818	+		Endocrine
ACTH deficiency						+				1	0.111111	1	0.0909091			ACTH deficiency
Neonatal hypoglycemia						+				1	0.111111	2	0.181818	+		Neonatal hypoglycemia
Central hypothyroidism						+				1	0.111111	1	0.0909091			Central hypothyroidism
Dysmorphic features	+			+	+	+	+	+		6	0.666667	8	0.727273	+	+	Dysmorphic features
Bitemporal narrowing						+				1	0.111111	1	0.0909091			Bitemporal narrowing
Broad forehead					+					1	0.111111	2	0.181818	+		Broad forehead
Bublous nose tip					+					1	0.111111	1	0.0909091			Bublous nose tip
Cupped ear unilaterally								+		1	0.111111	1	0.0909091			Cupped ear unilaterally
Deep set eyes					+					1	0.111111	1	0.0909091			Deep set eyes
Down slanting palpebral fissures							+			1	0.111111	1	0.0909091			Down slanting palpebral fissures
Everted ("tented") vermilion of the upper lip				+						1	0.111111	1	0.0909091			Everted ("tented") vermilion of the upper lip
High nasal bridge								+		1	0.111111	1	0.0909091			High nasal bridge
High set forehead										0	0	1	0.0909091		+	High set forehead
Hypertelorism					+		+			2	0.222222	2	0.181818			Hypertelorism
Light-colored scalp hair								+		1	0.111111	1	0.0909091			Light-colored scalp hair
Light-colored eyebrows								+		1	0.111111	1	0.0909091			Light-colored eyebrows
Long face						+				1	0.111111	1	0.0909091			Long face
Low nasal bridge					+					1	0.111111	1	0.0909091			Low nasal bridge
Low-set ear unilaterally								+		1	0.111111	1	0.0909091			Low-set ear unilaterally
Microretrognathia							+			1	0.111111	1	0.0909091			Microretrognathia
Midface retrusion				+						1	0.111111	1	0.0909091			Midface retrusion
Plagiocephaly								+		1	0.111111	1	0.0909091			Plagiocephaly
Prominent brow/forehead					+	+				2	0.222222	2	0.181818			Prominent brow/forehead
Prominent nasal bridge							+			1	0.111111	1	0.0909091			Prominent nasal bridge
Post axial polydactyly	+									1	0.111111	1	0.0909091			Post axial polydactyly
Posterior rotated ear unilaterally								+		1	0.111111	1	0.0909091			Posterior rotated ear unilaterally
Ptosis (mild)										0	0	1	0.0909091	+		Ptosis (mild)
Round ears										0	0	1	0.0909091		+	Round ears
Simplified helices										0	0	1	0.0909091		+	Simplified helices
Square-shaped face				+						1	0.111111	1	0.0909091			Square-shaped face
Thickened helices										0	0	1	0.0909091	+		Thickened helices
Thin upper lip								+		1	0.111111	1	0.0909091			Thin upper lip
Thin lips						+				1	0.111111	1	0.0909091			Thin lips
Tight heel cords								+		1	0.111111	1	0.0909091			Tight heel cords
Train rail crus bilaterally										0	0	1	0.0909091		+	Train rail crus bilaterally
Triangular face								+		1	0.111111	1	0.0909091			Triangular face
Up-slanting palpebral fissures										0	0	1	0.0909091		+	Up-slanting palpebral fissures
Widow's peak										0	0	1	0.0909091		+	Widow's peak
Growth		+		+				+	+	4	0.444444	4	0.363636			Growth
Failure to thrive								+	+	2	0.222222	2	0.181818			Failure to thrive
Macrocephaly		+		+						2	0.222222	2	0.181818			Macrocephaly
Microcephaly								+		1	0.111111	1	0.0909091			Microcephaly
Obesity		+		+						2	0.222222	2	0.181818			Obesity
Short stature								+		1	0.111111	1	0.0909091			Short stature
Other								+	+	2	0.222222	4	0.363636	+	+	Other
Adenoidectomy										0	0	1	0.0909091		+	Adenotomy
Anemia									+	1	0.111111	1	0.0909091			Anemia
Hoarse voice								+		1	0.111111	1	0.0909091			Hoarse voice
Neonatal repiratory distress										0	0	1	0.0909091	+		Neonatal repiratory distress
Stage III-IV kidney failure									+	1	0.111111	1	0.0909091			Stage III-IV kidney failure
ADHD = attention deficit hyperactivity disorder, F = female, M = male, N/A = not applicable, LOF = loss-of-function, N/D = not done or not reported, y = years, + = reported, ? = Unknown
a Is also heterozygous for a de novo CRMP1 c.1052T>C, p.F351S [NM_001014809.2] VUSP (PS2, PM2) variant
b Is also heterozygous for a TUBB c.266A>C​, p.(Asn89Thr) [NM_178014.4] VUS (PM2) variant
c Is also heterozygous for a maternally inherited 150kb 16p11.2 duplication (chr16:28869960-29019738, GRch38; VUS 1A, 4M (0.45)) and a paternally inherited 11p14.1 deletion (chr11:28163792-28326390, GRch38; VUS 1A, 3A, 4J, 5C (-0.45)) that affects the METTL15 gene (pLI = 0)
